# Supplementary material for: Solitary Living Brings a Decreased Weight and an Increased Agility to the Domestic Silkworm, Bombyx mori
Source: Insects. 2021 Sep 9;12(9):809. doi: 10.3390/insects12090809 (PMC8470633; doi:10.3390/insects12090809)
Supplement: Supplementary file 1 [file insects-12-00809-s001.zip]

Archive with 2 entries (2 files):
- Supplementary Files/Supplemental Tables.xls
- Supplementary Files/Supplementary figures.pdf
